# Supplementary material for: Molecularly Targeted Photothermal Ablation of Epidermal Growth Factor Receptor-Expressing Cancer Cells with a Polypyrrole–Iron Oxide–Afatinib Nanocomposite
Source: Cancers (Basel). 2022 Oct 14;14(20):5043. doi: 10.3390/cancers14205043 (PMC9599920; doi:10.3390/cancers14205043)
Supplement: Supplementary file 1 [file cancers-14-05043-s001.zip]

Archive with 1 entries (1 files):
- cancers-1952872-supplementary.pdf
